# Supplementary material for: Effect of Cow-Calf Supplementation on Gene Expression, Processes, and Pathways Related to Adipogenesis and Lipogenesis in Longissimus thoracis Muscle of F1 Angus × Nellore Cattle at Weaning
Source: Metabolites. 2023 Jan 21;13(2):160. doi: 10.3390/metabo13020160 (PMC9962728; doi:10.3390/metabo13020160)
Supplement: Supplementary file 1 [file metabolites-13-00160-s001.zip]

Archive with 1 entries (1 files):
- metabolites-2140013-supplementary.pdf
